# Supplementary material for: The Effects of Whole-Body Photobiomodulation Light-Bed Therapy on Creatine Kinase and Salivary Interleukin-6 in a Sample of Trained Males: A Randomized, Crossover Study
Source: Front Sports Act Living. 2020 Apr 29;2:48. doi: 10.3389/fspor.2020.00048 (PMC7739664; doi:10.3389/fspor.2020.00048)
Supplement: Supplementary file 1 [file Data_Sheet_1.xlsx]

## Sheet: Ck data
CK TREND	CONTROL	NOVOTHOR		CONTROL	0	24	48	72
0	387	341		A. Ferrara	148	240	321	213
24	812.833	765.333		C. Caridi	138	154	130	120
48	576.083	492.333		K. Bolanos	532	1076	848	1448
72	528.75	387.417		A. Fisk	312	744	506	374
				J. Ghigiarelli	426	808	480	334
				C. Marinello	166	922	544	300
				M. Canty	1038	984	500	402
				A. Falotrusso	194	220	184	200
				R. Castma	878	1974	1211	914
				T. Petersen	270	398	298	220
				A. Azulay	285	426	680	690
				M. Kern	257	1808	1211	1130
				NOVOTHOR	0	24	48	72
				A. Ferrara	142	300	206	194
				C. Caridi	282	838	418	219
				K. Bolanos	702	1456	850	876
				A. Fisk	568	1346	898	502
				J. Ghigiarelli	322	614	448	332
				C. Marinello	222	900	554	362
				M. Canty	226	484	274	276
				A.Falotrusso	384	594	432	328
				R. Castma	618	1316	898	650
				T. Petersen	250	488	358	282
				A. Azulay	236	364	304	448
				M. Kern	140	484	268	180

## Sheet: AUC's
AUC	CONTROL	NOVOTHOR		RBE	1st week	2nd week
A. Ferrara	17796	16176			16176	17796		A. Ferrara
C. Caridi	9912	36156			36156	9912		C. Caridi
K. Bolanos	69936	74280			66696	74280		K. Bolanos
A. Fisk	38232	66696			66696	38232		A. Fisk
J. Ghigiarelli	40032	33336			40032	33336		J. Ghigiarelli
C. Marinello	40776	41904			40776	41904		C. Marinello
M. Canty	52896	24216			24216	52896		M. Canty
A. Falotrusso	14424	33168			33168	14424		A. Falotrusso
R. Castma	97944	68325			97944	68325		R. Castma
T. Petersen	22584	26688			26688	22584		T. Petersen
A. Azulay	38244	24240			38244	24240		A. Azulay
M. Kern	89100	21888			89100	21888		M. Kern
	CONTROL	NOVOTHOR		MEAN	47991	34984.8
MEAN	44323	38922.8		SD	26088.1	20944.2
SD	28554.7	19899.8
Ferrara					Ferrara
148	0		4656		142	0		5304
240	24		6732		300	24		6072
321	48		6408		206	48		4800
213	72				194	72
AUC			17796		AUC			16176
C. Caridi					C. Caridi
138	0		3504		282	0		13440
154	24		3408		838	24		15072
130	48		3000		418	48		7644
120	72				219	72
AUC			9912		AUC			36156
K. Bolanos					K. Bolanos
532	0		19296		702	0		25896
1076	24		23088		1456	24		27672
848	48		27552		850	48		20712
1448	72				876	72
AUC			69936		AUC			74280
A. Fisk					A. Fisk
312	0		12672		568	0		22968
744	24		15000		1346	24		26928
506	48		10560		898	48		16800
374	72				502	72
AUC			38232		AUC			66696
J. Ghigiarelli					J. Ghigiarelli
426	0		14808		322	0		11232
808	24		15456		614	24		12744
480	48		9768		448	48		9360
334	72				332	72
AUC			40032		AUC			33336
C. Marinello					C. Marinello
166	0		13056		222	0		13464
922	24		17592		900	24		17448
544	48		10128		554	48		10992
300	72				362	72
AUC			40776		AUC			41904
M. Canty					M. Canty
1038	0		24264		226	0		8520
984	24		17808		484	24		9096
500	48		10824		274	48		6600
402	72				276	72
AUC			52896		AUC			24216
A.Falotrusso					A.Falotrusso
194	0		4968		384	0		11736
220	24		4848		594	24		12312
184	48		4608		432	48		9120
200	72				328	72
AUC			14424		AUC			33168
R. Castma					R. Castma
878	0		34224		618	0		23208
1974	24		38220		1316	24		26568
1211	48		25500		898	48		18576
914	72				650	72
AUC			97944		AUC			68352
T. Petersen					T. Petersen
270	0		8016		250	0		8856
398	24		8352		488	24		10152
298	48		6216		358	48		7680
220	72				282	72
AUC			22584		AUC			26688
A. Azulay					A. Azulay
285	0		8532		236	0		7200
426	24		13272		364	24		8016
680	48		16440		304	48		9024
690	72				448	72
AUC			38244		AUC			24240
M. Kern					M. Kern
257	0		24780		140	0		7488
1808	24		36228		484	24		9024
1211	48		28092		268	48		5376
1130	72				180	72
			89100					21888

## Sheet: percent change
							CONTROL
CONTROL	0	24	48	72				0-24	24-48	48-72
A. Ferrara	148	240	321	213				0.621622	0.3375	-0.336449
C. Caridi	138	154	130	120				0.115942	-0.155844	-0.0769231
K. Bolanos	532	1076	848	1448				1.02256	-0.211896	0.707547
A. Fisk	312	744	506	374				1.38462	-0.319892	-0.26087
J. Ghigiarelli	426	808	480	334				0.896714	-0.405941	-0.304167
C. Marinello	166	922	544	300				4.55422	-0.409978	-0.448529
M. Canty	1038	984	500	402				-0.0520231	-0.49187	-0.196
A. Falotrusso	194	220	184	200				0.134021	-0.163636	0.0869565
R. Castma	878	1974	1211	914				1.24829	-0.386525	-0.245252
T. Petersen	270	398	298	220				0.474074	-0.251256	-0.261745
A. Azulay	285	426	680	690				0.494737	0.596244	0.0147059
M. Kern
								0.990433	-0.169372	-0.120066
							NOVOTHOR
NOVOTHOR	0	24	48	72				0-24	24-48	48-72
A. Ferrara	142	300	206	194				1.11268	-0.313333	-0.0582524
C. Caridi	282	838	418	219				1.97163	-0.501193	-0.476077
K. Bolanos	702	1456	850	876				1.07407	-0.416209	0.0305882
A. Fisk	568	1346	898	502				1.36972	-0.332838	-0.44098
J. Ghigiarelli	322	614	448	332				0.906832	-0.270358	-0.258929
C. Marinello	222	900	554	362				3.05405	-0.384444	-0.34657
M. Canty	226	484	274	276				1.14159	-0.433884	0.00729927
A.Falotrusso	384	594	432	328				0.546875	-0.272727	-0.240741
R. Castma	618	1316	898	650				1.12945	-0.317629	-0.276169
T. Petersen	250	488	358	282				0.952	-0.266393	-0.212291
A. Azulay	236	364	304	448				0.542373	-0.164835	0.473684
M. Kern	140	484	268	180				2.45714	-0.446281	-0.328358
								1.35487	-0.343344	-0.177233
