# Supplementary material for: The Effects of Whole-Body Photobiomodulation Light-Bed Therapy on Creatine Kinase and Salivary Interleukin-6 in a Sample of Trained Males: A Randomized, Crossover Study
Source: Front Sports Act Living. 2020 Apr 29;2:48. doi: 10.3389/fspor.2020.00048 (PMC7739664; doi:10.3389/fspor.2020.00048)
Supplement: Supplementary Tables 3, 4 — Reports a portion of the HRV and sleep metric data for the participants. [file Data_Sheet_4.xlsx]

## Sheet: anthony-ferrara_2019-03-14_to_2
Name	Location	Date	Date Time Start	lnRmssd	Average Effectiveness	Latency	Wake episodes	Mean wake episodes	Wake after sleep onset (WASO)	Awakenings per hour	Quality	Minutes in bed	Minutes asleep	Efficiency
Anthony Ferrara	New York	2019-03-14	2019-03-14 13:01:18	3.04641	94.6	6	2	15	30	0.23	8	570	530	93
Anthony Ferrara	New York	2019-03-15	2019-03-15 06:44:11	3.32179	95.9	4	4	10	40	0.49	7	539	485	90
Anthony Ferrara	New York	2019-03-16	2019-03-16 08:56:25	3.76089	96.2	8	0	0	0	0	10	508	480	94.5
Anthony Ferrara	New York	2019-03-17	2019-03-17 09:15:34	3.64394	97.9	7	0	0	0	0	10	442	430	97.3
Anthony Ferrara	New York	2019-03-18	2019-03-18 05:46:17	3.79436	97.5	76	0	0	0	0	10	587	505	86
Anthony Ferrara	New York	2019-03-19	2019-03-19 05:44:25	3.05164	96.3	71	6	10	60	1.16	2	452	310	68.6
Anthony Ferrara	New York	2019-03-20	2019-03-20 05:11:21	2.65957	89.1	9	0	0	0	0	10	553	535	96.7
Anthony Ferrara	New York	2019-03-21	2019-03-21 05:04:55	3.13598	92.1	7	2	15	30	0.21	9	631	585	92.7
Anthony Ferrara	New York	2019-03-22	2019-03-22 07:12:43	3.06336	96.2	10	2	15	30	0.21	9	618	560	90.6
Anthony Ferrara	New York	2019-03-23	2019-03-23 07:02:28	2.89049	96.1
Anthony Ferrara	New York	2019-03-30	2019-03-30 12:02:28	3.94274	93.6	14	0	0	0	0	10	421	390	92.6
Anthony Ferrara	New York	2019-03-31	2019-03-31 09:07:03	3.79404	95.9	9	2	5	10	0.29	8	439	410	93.4
Anthony Ferrara	New York	2019-04-01	2019-04-01 06:08:54	3.19548	94.3	8	2	5	10	0.22	9	580	555	95.7
Anthony Ferrara	New York	2019-04-02	2019-04-02 06:38:40	3.37375	95.8	34	1	15	15	0.12	9	556	500	89.9
Anthony Ferrara	New York	2019-04-03	2019-04-03 05:14:49	3.47708	94.2	3	2	5	10	0.37	8	345	325	94.2
Anthony Ferrara	New York	2019-04-04	2019-04-04 04:39:26	3.80306	89.9	10	0	0	0	0	10	618	595	96.3
				3.16039	93.75	40.75	2	6.25	22.5	0.3425	7.75	555.75	483.75	86
				0.470872	3.86911	37.8803	2.82843	7.5	28.7228	0.553918	3.86221	76.1813	120.442	12.4116
				3.46234	93.55	13.75	1.25	6.25	8.75	0.1775	9	524.75	493.75	94.025
				0.255193	2.541	13.8173	0.957427	6.29153	6.29153	0.156711	0.816497	122.522	119.05	2.88834
	lnRmssd	lnRmssd	Average Effectiveness	Average Effectiveness	Latency	Latency	Wake episodes	Wake episodes	Mean wake episodes	Mean wake episodes	Wake after sleep onset (WASO)	Wake after sleep onset (WASO)	Awakenings per hour	Awakenings per hour	Quality	Quality	Minutes asleep	Minutes asleep	Efficiency	Efficiency
Ferrara	3.46	3.16	93.55	93.75	13.75	40.75	1.25	2	6.25	6.25	8.75	22.5	0.18	0.34	9	7.75	493.7	483.75	94.03	86
Ridi	3.74	3.54	91.5	96.3	30.3	29.75	3.33	1.5	5.83	6.67	21.6	15	0.4	0.2	7.3	8.5	475	461.2	77.3	86.3
Bolanos	3.7	4	90.9	89.5	42	45.3	3.5	4	8.8	8.6	32.5	35	0.5	0.7	6.5	5.7	405	371.7	83.5	80.7
Fisk	4.1	4	91.5	88.9	25.7	12.7	5.3	4.7	10.8	6.8	55	31.7	0.8	0.7	4.7	5.7	410	401	82.8	89.2
Ghigiarelli	3.8	4.1	95.1	95.3	35.6	21	4	1.3	7.3	7.5	31.6	11.6	0.5	0.18	6.6	8.6	470	442	86.2	91.9
Marinello	3.7	4.1	84	77.3	15.7	10	1	0.3	5	5	5	5	0.2	0.1	9	9.7	369.3	354	92.9	93.2
Canty	5	4.9	92.9	89.2	10	9.5	0.5	2	2.5	5	2.5	10	0.07	0.3	9.5	8	415	372	94.7	91.6
Falotrusso	5.1	5.1	78	77.4	34	16	8.3	12.3	9.8	9.2	83.3	111.6	1.41	2.5	2	1.3	358	305	72.3	67.5
Kern	3.9	4.1	89	89.7	16	5.5	3.6	3	7.6	8.3	28.3	25	0.57	0.45	6.3	7	395	400	88.5	90.7
	4.05556	4.11111	89.6056	88.5944	24.7833	21.1667	3.42	3.45556	7.09778	7.03556	29.8389	29.7111	0.514444	0.607778	6.76667	6.91667	421.222	398.961	85.8033	86.3444
	0.589642	0.597504	5.38438	6.94894	11.3444	14.3364	2.41929	3.58717	2.55111	1.50167	25.9344	32.3178	0.404417	0.741279	2.37276	2.48671	47.8706	56.1701	7.6941	8.05995
